# Supplementary material for: Characterization of the ‘Oat-Like Rice’ Caused by a Novel Allele OsMADS1Olr Reveals Vital Importance of OsMADS1 in Regulating Grain Shape in Oryza sativa L
Source: Rice (N Y). 2020 Oct 15;13:73. doi: 10.1186/s12284-020-00428-x (PMC7561663; doi:10.1186/s12284-020-00428-x)
Supplement: Supplementary file 2 — Additional file 2: Table S8. Grain length of 141 representative rice varieties or accessions from 57 countries in the world in comparison with that of Oat-like rice. [file 12284_2020_428_MOESM2_ESM.xlsx]

## Sheet: 材料粒型数据终选
Table S8. Grain length of 141 representative rice varieties or accessions from 57 countries in the world in comparison with that of Oat-like rice
Number	Common Name	Subpopulation/Type	Origin/Source	Grain length (mm)
1	Oat-like rice	Indica	China	18.73±2.83
2	GOJOL GORIA	Indica	Bangladesh	7.78±0.29
3	PUILLIPINA KATARI	Indica	Bangladesh	8.37±0.45
4	Carijo	Indica	Brazil	8.40±0.36
5	GAMBIAKA	Indica	Burkina Faso	9.97±0.73
6	MALOBA(DISSI ROUGE)	Indica	Burkina Faso	8.34±0.39
7	FACAGRO 64	Indica	Burundi	9.28±0.60
8	DAMNOEUB KHSE SAUT	Indica	Cambodia	8.86±0.65
9	MOROM	Indica	Cambodia	8.59±0.46
10	PJ110	Indica	Cameroon	8.41±0.39
11	TOURBE	Indica	Chad	9.57±0.63
12	93-11	Indica	China	9.11±0.54
13	Minbeiwanxian	Indica	China	9.15±0.67
14	Lucaihao	Indica	China	7.49±0.32
15	Zhongnong No.4	Indica	China	8.13±0.42
16	Xiaohonggu	Indica	China	7.86±0.39
17	Aizaizhan	Indica	China	8.11±0.48
18	Fengaizhan	Indica	China	8.62±0.51
19	Yuexiangzhan	Indica	China	7.80±0.41
20	Ai Zi DAO	Indica	China	10.26±0.56
21	Xiaobaimi	Indica	China	7.89±0.42
22	Zhengxian 97B	Indica	China	8.46±0.49
23	Gui630	Indica	China	10.31±0.62
24	Aimakang	Indica	China	7.86±0.35
25	Guichao No.2	Indica	China	6.98±0.34
26	Nantehao	Indica	China	7.93±0.35
27	Momi	Indica	China	7.84±0.37
28	Heidu_4	Indica	China	7.52±0.50
29	Liuyenian	Indica	China	8.32±0.55
30	Mamagu	Indica	China	7.57±0.47
31	Zimi	Indica	China	8.28±0.57
32	Aijiaonante	Indica	China	7.87±0.36
33	Baikehanhe	Indica	China	7.96±0.48
34	Chengduai No.3	Indica	China	7.61±0.72
35	Guangluai No.4	Indica	China	7.40±0.45
36	Honggu	Indica	China	7.24±0.57
37	Huangsiguizhan	Indica	China	7.71±0.45
38	Nanjing No.11	Indica	China	7.82±0.36
39	Teqing	Indica	China	7.24±0.34
40	Xiangzaoxian No.7	Indica	China	7.76±0.45
41	Yanshuichi	Indica	China	8.02±0.78
42	IRGA 318-11-6-9-2B	Indica	Colombia	9.68±0.63
43	CT 6510-24-1-2	Indica	Colombia	9.25±0.44
44	AMISTAD 82	Indica	Cuba	9.19±0.60
45	JUMA 62	Indica	Dominican Republic	9.56±0.58
46	GIZA 178	Indica	Egypt	7.35±0.34
47	LALKA(LAL DHAN)	Indica	Fiji	7.83±0.62
48	ICTA CRISPO 38	Indica	Guatemala	8.47±0.31
49	MEKENZIE SMALL	Indica	Guyana	7.98±0.38
50	SD120 SELN (CI 12320)	Indica	Haiti	8.81±0.65
51	Bala	Indica	India	6.16±0.32
52	NONA BOKRA	Indica	India	9.47±0.50
53	TAMBA PERAK	Indica	Indonesia	8.85±0.41
54	TERUNG DAUN	Indica	Indonesia	9.15±0.59
55	NS199	Indica	Ivory Coast	9.51±0.58
56	KASALATH	Indica	Japan	7.72±0.60
57	KIKUBA	Indica	Kenya	8.88±0.49
58	SINDANO3	Indica	Kenya	9.46±0.51
59	Ea dam hang dok	Indica	Laos	10.31±1.08
60	TSIPALA 1231	Indica	Madagascar	8.91±0.46
61	VARY LAVA DE MAROVATO	Indica	Madagascar	7.10±0.39
62	LEAD	Indica	Malawi	8.20±0.42
63	EX FOILAEIN(NAPUTO)	Indica	Mozambique	9.11±0.49
64	HTAWPATT	Indica	Myanmar	9.87±0.54
65	KARUEL	Indica	Nepal	9.43±0.63
66	ALTAMIRA 9	Indica	Nicaragua	9.49±0.65
67	RIZ INDETERMINE	Indica	Niger	10.27±0.53
68	DOGON IRI	Indica	Nigeria	9.78±0.50
69	MURGI BRINJ	Indica	Pakistan	9.90±0.62
70	TOC-5430	Indica	Panama	9.51±0.50
71	CEA 3	Indica	Paraguay	9.15±0.55
72	IR 4683-54-2	Indica	Philippines	9.22±0.45
73	IR 80310-12-B-1-3-B	Indica	Philippines	8.62±0.49
74	SAGRES	Indica	Portugal	9.32±0.79
75	ERNEST	Indica	Senegal	8.22±0.40
76	WAS 173-B-B-6-2-2	Indica	Senegal	10.66±0.59
77	SOLOMON RED RICE	Indica	Solomon Islands	8.10±0.45
78	SUWEON 311	Indica	Korea	8.03±0.54
79	Pokkali	Indica	Sri Lanka	8.03±0.50
80	FAYA MOSHI	Indica	Tanzania	9.40±0.58
81	KHAO DAWK MALI TIA	Indica	Thailand	9.92±0.53
82	RD15	Indica	Thailand	10.08±0.67
83	K 24	Indica	Uganda	8.25±0.36
84	NEP BA BONG TO	Indica	Vietnam	9.48±0.54
85	Fanhaopi	Aus	China	7.27±0.44
86	Qingke	Aus	China	7.19±0.52
87	Ziri	Aus	India	8.69±0.69
88	ZARBASAIL	Aus/boro	Bangladesh	7.43±0.44
89	HANPA	Aus/boro	Bangladesh	8.01±0.36
90	R 762	Aus/boro	Colombia	10.07±0.73
91	ARC 7336	Aus/boro	India	6.32±0.41
92	UPRH58	Aus/boro	India	8.50±0.62
93	YERI BUTUKA	Aus/boro	Nigeria	8.20±0.73
94	SANTHI 206	Aus/boro	Pakistan	8.05±0.55
95	RANRUWAN	Aus/boro	Sri Lanka	5.79±0.35
96	BEGUNBICHI 33	Basmati/sadri	Bangladesh	7.36±0.32
97	KASHA	Basmati/sadri	Bangladesh	5.33±0.31
98	BULI INIA	Basmati/sadri	Chile	10.10±0.54
99	BUCHI	Basmati/sadri	India	10.96±0.74
100	KEYA NUNIA	Basmati/sadri	India	5.96±0.34
101	BOHOTO BALOOCHESTAN	Basmati/sadri	Iran	9.65±0.75
102	LIMBAYAN	Basmati/sadri	Malaysia	8.31±0.52
103	GUDURA	Basmati/sadri	Nepal	6.88±0.45
104	RAM SALEE KATAKA	Basmati/sadri	Nepal	7.60±0.47
105	BERENJ 1277 S	Japonica	Afghanistan	9.30±0.56
106	75 UPLA	Japonica	Argentina	9.27±0.43
107	FORTUNA INIA	Japonica	ARGENTINA	9.71±0.54
108	YR196	japonica	Australia	7.63±0.51
109	Xudao No.4	Japonica	China	7.04±0.30
110	Nonglinnuo	Japonica	China	7.45±0.49
111	DongJin	Japonica	Korea	7.47±0.49
112	Hwayyoung	Japonica	Korea	8.13±0.64
113	Zhonghua No.11	Japonica	China	7.16±0.40
114	Dangyu No.5	Japonica	China	8.91±0.46
115	Feidongtangdao	Japonica	China	7.37±0.66
116	Guihuahuang	Japonica	China	7.79±0.46
117	Haolvguangnian	Japonica	China	7.87±0.68
118	Heigeng No.2	Japonica	China	8.09±0.42
119	Jinbaoyin	Japonica	China	8.10±0.46
120	Lengshuigu No.2	Japonica	China	7.24±0.47
121	Magunuo	Japonica	China	7.33±0.50
122	Maguzi	Japonica	China	7.82±0.57
123	Sugeng No.2	Japonica	China	7.74±0.44
124	Xishi No.15	Japonica	China	8.05±1.10
125	Xiaohonggu	Japonica	China	8.31±0.45
126	Youzhan	Japonica	China	7.47±0.45
127	Nipponbare	japonica	Japan	6.91±0.20
128	Maravilha	Intermediate type	Brazil	9.71±0.58
129	Bawangbian_1	Intermediate type	China	7.09±0.31
130	Lijiangxintuanheigu	Intermediate type	China	8.94±0.58
131	Muguanuo	Intermediate type	China	6.53±0.48
132	ARLESIENNE	Intermediate type	France	9.12±0.40
133	Dhan4	Intermediate type	India	9.27±0.43
134	GIGANTE VERCELLI	Intermediate type	Italy	8.75±0.43
135	Gayabyeo	Intermediate type	Korea	8.31±0.30
136	ITA 245	Intermediate type	Nigeria	9.13±0.46
137	Rubio	Intermediate type	Peru	8.56±0.54
138	IR62266-42-6-2	Intermediate type	Philippines	9.04±0.48
139	DECHANGBYEO	Intermediate type	Korea	6.64±0.43
140	Bg 300	Intermediate type	Sri Lanka	7.94±0.40
141	MONOLAYA	Intermediate type	United States	9.12±0.45
142	SOM NGHE AN	Intermediate type	Vietnam	7.82±0.44
